# Supplementary material for: The Value of Early and Follow-Up Elevated Scores Based on Peripheral Complete Blood Cell Count for Predicting Adverse Outcomes in COVID-19 Patients
Source: J Pers Med. 2022 Dec 9;12(12):2037. doi: 10.3390/jpm12122037 (PMC9781715; doi:10.3390/jpm12122037)
Supplement: Supplementary file 1 [file jpm-12-02037-s001.zip]

Archive with 1 entries (1 files):
- jpm-2020089-Supplementary.pdf
